# Supplementary material for: Heavier Load Alters Upper Limb Muscle Synergy with Correlated fNIRS Responses in BA4 and BA6
Source: Cyborg Bionic Syst. 2023 May 31;4:0033. doi: 10.34133/cbsystems.0033 (PMC10233656; doi:10.34133/cbsystems.0033)
Supplement: Supplementary 1 — Similarity calculation Activation analysis of hemodynamic signals Figs. S1 to S5 Tables S1 [file cbsystems.0033.f1.zip]

Archive with 2 entries (2 files):
- Supplementary Materials.docx
- Sample video recording.mp4
